# Supplementary material for: Living Donors’ Age Modifies the Impact of Pre-Donation Estimated Glomerular Filtration Rate on Graft Survival
Source: J Clin Med. 2023 Oct 26;12(21):6777. doi: 10.3390/jcm12216777 (PMC10649187; doi:10.3390/jcm12216777)
Supplement: Supplementary file 1 [file jcm-12-06777-s001.zip]

Archive with 1 entries (1 files):
- jcm-2637306-supplementary.pdf
